# Supplementary material for: Fermentation of Whole-Wheat Using Different Combinations of Lactic Acid Bacteria and Yeast: Impact on In Vitro and Ex Vivo Antioxidant Activity
Source: Foods. 2025 Jan 28;14(3):421. doi: 10.3390/foods14030421 (PMC11816817; doi:10.3390/foods14030421)
Supplement: Supplementary file 1 [file foods-14-00421-s001.zip]

Archive with 1 entries (1 files):
- foods-3383940-supplementary.pdf
